# Supplementary material for: A new phylogenetic framework for the genus Kalanchoe (Crassulaceae) and implications for infrageneric classification
Source: Ann Bot. 2025 Jan 19;135(7):1311–28. doi: 10.1093/aob/mcaf004 (PMC12358026; doi:10.1093/aob/mcaf004)
Supplement: mcaf004_suppl_Supplementary_Table_S1 [file mcaf004_suppl_supplementary_table_s1.xlsx]

## Sheet: SampleSheet
Tip label	Extraction number	Accession- and Collection numbers	Herbarium voucher	Collector	Collection date	Country	Locality	Comment	Received from	SRA accession number
K. aff. carnea	Kala133	München 2000/1464	M-0355777	NA	NA	NA	NA	NA		SRR31900086
K. aff. crenata 1	HM1	München 2006/1136	M-0355778	NA	NA	NA	NA	NA		SRR31900085
K. aff. crenata 2	HM26	München 2021/1542 Berlin 146037920	M-0355779	NA	NA	Kenya	NA	NA	Berlin	SRR31899989
K. aff. crenata 5	Kala70	München 2021/1539 Zürich 99 5775/0 Pfennig 1052	M-0355780	Pfennig	1972	Kenya	Central Prov.	NA	Zürich	SRR31899978
K. aff. fedtschenkoi	Kala76	München 2021/0736 Lyon 060320 RS 961	M-0355781	Richaud	1994	Madagascar	Tsivory	NA	Lyon	SRR31899967
K. aff. glaucescens 1	Kala125	XX-0-TELA-2021.0043 RS 912	M-0355782	NA	NA	NA	NA	NA	Tel Aviv	SRR31899956
K. aff. glaucescens 3	Kala126	XX-0-TELA-2021.0044 RS 672 CR7105	M-0355783	NA	NA	NA	NA	ex Jean-André Audissou	Tel Aviv	SRR31899945
K. aff. petitiana	Kala65	München 2021/0734 Lyon 210074	M-0355784	NA	NA	NA	NA	Originally from HBG	Lyon	SRR31900020
K. alternans	Kala15	XX-0-TELA-2021.0029 RS 170 Lav 30736	M-0355785	NA	NA	Yemen	Wadi Salul, Mukeiras, S Yemen	NA	Tel Aviv	SRR31900009
K. arborescens	HM31	München 2021/1480 Heidelberg 143206 Rauh 68581a	M-0355786	W. Rauh	1987-06-08	Madagascar	NA	Donor: W. Rauh, 1987-08-06	Heidelberg	SRR31900097
K. aromatica var. aromatica	Kala30	München 2021/1534 Zürich 10 1913/0 Sieder et al 4893-1	M-0355787	Sieder et al.	2009	Madagascar	Antananarivo	NA	Zürich	SRR31900084
K. aubrevillei	Kala31	München 2021/0727 Lyon 210033	M-0355788	NA	NA	Tanzania	Sud de Oldeani; WP 812	NA	Lyon	SRR31900073
K. beauverdii var. beauverdii	Kala117	XX-0-TELA-2020.0461 RS 391	M-0355789	P. Richaud	1994	Madagascar	Cap Sainte Marie	NA	Tel Aviv	SRR31900062
K. beauverdii var. juelii	Kala16	RS 921 ISI 2018-24	M-0355790	Vincent Cerutti	NA	NA	NA	ex Jardin exotique de Monaco	Tel Aviv	SRR31900051
K. beharensis 1	HM38	München 2021/1481 Heidelberg 140508 Rauh M1783	M-0355791	W. Rauh	1959	Madagascar	NA	Donor: W. Rauh, 1960-00-00	Heidelberg	SRR31900040
K. beharensis 2	Kala17	XX-0-TELA-2021.0032 RS 814	M-0355792	Richaud	1994	NA	NA	NA	Tel Aviv	SRR31900127
K. berevoensis	Kala164	München 2021/1707 PalmengartenFrankfurt 18-30314-4	M-0355793	Norbert Rebmann	NA	Madagascar	Anosiampela	Typmaterial	Palmengarten Frankfurt	SRR31900116
K. bogneri	Kala134	München 1990/0786 Bogner 2138	M-0355794	Bogner	NA	Madagascar	Tsingy de Bemaraha, TYPUS	NA		SRR31900105
K. bracteata subsp. bracteata 1	HM19	München 2021/1536 Heidelberg 101374 W.Rauh 74338	M-0355795	W. Rauh	1994-03-31	Madagascar	Toliara Province, Esomony, Granitfelsen	Donor: W. Rauh, 1994-00-00	Heidelberg	SRR31899995
K. bracteata subsp. bracteata 2	HM52	München 1994/0366	M-0355796	NA	NA	Madagascar	NA	NA		SRR31899990
K. cf. thyrsiflora	HM37	München 2021/1531 Heidelberg 142184 Rauh 58002	M-0355797	W. Rauh	1982-03-01	SouthAfrica	Western Cape, Stellenbosch	Donor: W. Rauh, 1982-00-00	Heidelberg	SRR31899988
K. citrina var. bally 2	HM35	München 2014/0940 = 2014/1236	M-0355798	NA	NA	Kenya	Longopito	NA	Zürich/München?	SRR31899987
K. costantinii var. costantinii	Kala109	XX-0-TELA-2020.0456 RS 901	M-0355799	Richaud	1994	Madagascar	Berenty	NA	Tel Aviv	SRR31899986
K. costantinii var. unguifera	Kala19	XX-0-TELA-2020.0460 RS 957	M-0355800	Richaud	NA	Madagascar	Tolagnaro	NA	Tel Aviv	SRR31899985
K. curvula 2	Kala32	München 2021/0731 Lyon 210042 RS 620	M-0355801	Ikeda	NA	Madagascar	Atsimo-Atsinanana, Ankaizina	JB Tananarive 11	Lyon	SRR31899984
K. deficiens 1	Kala124	München 2021/1712 PalmengartenFrankfurt 6-22817-1 RMY 219	M-0355802	Ralph Mangelsdorff	NA	Yemen	ca. 10 km Westlich Madinat ash Shirq 14°38'7.14"N 43°52'7.94"E ca.1500 m	NA	Palmengarten Frankfurt	SRR31899983
K. deficiens 2	Kala43	München 2021/0713 Lyon 210046	M-0355803	NA	NA	Yemen	NA	NA	Lyon	SRR31899982
K. deficiens var. glabra 2	Kala121	RS 201 ISI 92-52 HBG 65307	M-0355804	NA	NA	NA	NA	NA	Tel Aviv	SRR31899981
K. delagoensis	Kala146	XX-0-TELA-2021.0071 RS 424 HBG 789	M-0355805	Charles Swingle & Henri Humbert	1928	NA	NA	NA	Tel Aviv	SRR31899980
K. dinklagei 1	HM51	München 2021/1485 Heidelberg 141009	M-0355806	M. Tessier	NA	Madagascar	Androy Region	NA	Heidelberg	SRR31899979
K. dinklagei 2	HM3	München N/3117	M-0355807	NA	NA	NA	NA	NA	NA	SRR31899977
K. eriophylla	HM4	München N/0172	M-0355808	NA	NA	NA	NA	NA	NA	SRR31899976
K. farinacea	HM30	München 2021/1544 Heidelberg 140826	M-0355809	NA	NA	Yemen	Socotra	Donor: Les Cèdres, 1990-06-10	Heidelberg	SRR31899975
K. faustii	Kala112	XX-0-TELA-2021.0038 JAA202 RS 886	M-0355810	NA	NA	Morocco	Qued Quarksiz	NA	Tel Aviv	SRR31899974
K. fedtschenkoi 1	HM89	München 2021/1559 Heidelberg 141025	M-0355811	NA	NA	Madagascar	NA	Donor: Les Cèdres, 1990-06-00	Heidelberg	SRR31899973
K. fedtschenkoi 2	Kala122	XX-0-TELA-2021.0039 RS 100	M-0355812	NA	NA	NA	NA	ex BG Rothschild	Tel Aviv	SRR31899972
K. fedtschenkoi 3	HM27	Zürich 99 5778 /0 =HtH 30791 W.Rauh M1323	M-0355813	W. Rauh	11.1959	Madagascar	Toliara, Fort Dauphin	This collection is recorded as Dracaena sp. In the BG Heidelberg accession books, and the number could be a mis-spelling of Rauh M1325, which is given as K. rosei in the accession books; received from BG Utrecht 16.10.2003	Zürich	SRR31899971
K. gastonis-bonnieri	Kala2	XX-0-TELA-2021.0042 RS 878	M-0355814	NA	NA	NA	NA	NA	Tel Aviv	SRR31899970
K. glaucescens 1	Kala49	München 2021/0714 Lyon 210048	M-0355815	NA	NA	Ethiopia	NA	NA	Lyon	SRR31899969
K. glaucescens 2	Kala36	München 2021/0712 Lyon 210045 DPK 661	M-0355816	NA	NA	Ethiopia	NA	NA	Lyon	SRR31899968
K. gracilipes	Kala51	München 2021/1491 Zürich 150182/0	M-0355817	NA	NA	Madagascar	NA	Anonymous 723 (ex BG Berlin)	Zürich	SRR31899966
K. grandiflora	Kala127	München 1993/2942	M-0355818	NA	NA	NA	NA	NA		SRR31899965
K. guignardii var. schistosepala	Kala110	XX-0-TELA-2020.0463 RS 212	M-0355819	Richaud	1994	Madagascar	Ifaty, north of Tulear	NA	Tel Aviv	SRR31899964
K. hildebrandtii var. glabra	HM42	Heidelberg 141045	M-0355820	NA	NA	Madagascar	NA	Donor: R. Hebding, 1995-03-00	Heidelberg	SRR31899963
K. inaurata	Kala48	München 2021/1545 Zürich 99 8451/0	M-0355821	NA	NA	Madagascar	NA	NA	Zürich	SRR31899962
K. jongmansii subsp. jongmansii	HM29	München 2021/1546 Heidelberg 140662 W. Rauh 22398	M-0355822	W. Rauh	1969-05-09	NA	Fianarantsoa Province, Amoron'i Mania Region, 3 km S Ambatofinandrahana, Matten, 1600 m, coordinates available	Donor: W. Rauh, 1969-09-00	Heidelberg	SRR31899961
K. laciniata	HM109	VN-0-LYJB-190117 München 2021/1495=2021/0744 Zürich 13 0121/0	M-0355823	Haager & Rybkovz	NA	Vietnam	Pongour Waterfalls	ex Jardin Exotique		SRR31899960
K. laetivirens 2	HM114	München 2021/1547 Zürich 99 8453/0 Descoings 28234	M-0355824	Descoings	1994	Madagascar	Toliara	NA	Zürich	SRR31899959
K. lateritia 2	Kala21	XX-0-TELA-2021.0049 RS 197	M-0355825	NA	NA	NA	NA	NA	Tel Aviv	SRR31899958
K. lateritia x crenata	HM17	München 2021/1548 Berlin 146027920	M-0355826	NA	NA	Kenya	NA	NA	Berlin	SRR31899957
K. laxiflora	Kala129	RS 817	M-0355827	Aldo Torrebruno & Joël Jacq	NA	Madagascar	Toliara	NA	Tel Aviv	SRR31899955
K. laxiflora var. subpeltata	Kala155	XX-0-TELA-2021.0051 RS 807	M-0355828	Richaud	NA	NA	NA	Tsimbazaza?	Tel Aviv	SRR31899954
K. laxiflora var. violacea	Kala137	XX-0-TELA-2021.0052 RS 623	M-0355829	NA	NA	NA	NA	NA	Tel Aviv	SRR31899953
K. linearifolia 1	HM50	München 2021/1499 Düsseldorf 201700055	M-0355830	NA	NA	Madagascar	Cape Sainte Marie	NA	Düsseldorf	SRR31899952
K. linearifolia 2	HM20	München 2021/1500 Heidelberg 141029	M-0355831	NA	NA	Madagascar	S-MG, Cap Ste. Marie	Donor: unknown, 1969-00-00	Heidelberg	SRR31899951
K. longiflora 2	Kala138	XX-0-TELA-2021.0053 RS 079	M-0355832	NA	NA	NA	NA	NA	Tel Aviv	SRR31899950
K. manginii	Kala63	München 2021/1502	M-0355833	M. Lehmann	NA	SouthAfrica(?)	NA	ex Bochum		SRR31899949
K. marnieriana	HM55	München 2021/1506 Heidelberg 140666 Rauh 69755	M-0355834	NA	NA	Madagascar	Plateau	Les Cèdres	Heidelberg	SRR31899948
K. millotii	HM47	München 2021/1507 Heidelberg 140583 Rauh 74635a	M-0355835	W. Rauh	1959	Madagascar	Toliara Province, Ambovombe	Donor: W. Rauh, 1959-00-00	Heidelberg	SRR31899947
K. miniata 1	Kala58	München 2021/1508 Zürich 94 1521/0 Lavranos 9562	M-0355836	Lavranos	1972	Madagascar	Fianarantsoa	NA	Zürich	SRR31899946
K. miniata 2	Kala182	München 2021/0732 Lyon 210099 Röö/Hoffm. 78/98	M-0355837	Röösli & Hoffmann	NA	NA	NA	NA	Lyon	SRR31900030
K. orgyalis	HM36	München 2021/1510 Heidelberg 140582 Rauh 7408	M-0355838	W. Rauh	1961-10-15	Madagascar	Faritany [Province], Toliara [Tuléar], Région Atsimo-Andrefana, Fivondronana [Sous-préfecture], Ankazoabo, inhabited place [Andriambe / Andriabe], coordinates available, Trockenwald	Donor: W. Rauh, 1961-10-21	Heidelberg	SRR31900029
K. peltigera	HM110	München 2021/1512 Zürich 99 8455/0	M-0355839	Richaud	NA	Madagascar	NA	ex Descoings	Zürich	SRR31900028
K. perrieri	Kala151	XX-0-TELA-2020.0469 RS 909 Lyon 060321	M-0355840	Richaud	1994	Madagascar	South Madagascar	NA	Tel Aviv	SRR31900027
K. petitiana	Kala132	München 1979/0598	M-0355841	NA	NA	NA	NA	NA		SRR31900026
K. pinnata 2	HM34	München 2021/1513 Mainz 198575390	M-0355842	NA	NA	Rwanda	NA	NA	Mainz	SRR31900025
K. pinnata 3	Kala141	XX-0-TELA-2021.0058 RS 420	M-0355843	NA	NA	NA	NA	Ikeda s.n. Tsimbazaza	Tel Aviv	SRR31900024
K. prittwitzii 1	Kala139	XX-0-TELA-2021.0060 RS 985 ISI 2013-24	M-0355844	NA	NA	NA	NA	NA	Tel Aviv	SRR31900023
K. prittwitzii 2	HM48	München 2021/1516 Berlin 024397430	M-0355845	NA	NA	Kenya	NA	NA	Berlin	SRR31900022
K. prittwitzii 3	HM116	München 2021/1482 Zürich 99 9304/0	M-0355846	NA	NA	NA	NA	ex cult. BG Darmstadt	Zürich	SRR31900021
K. pubescens 2	HM15	München 2021/1517 Heidelberg 141008 D. Supthut 86213	M-0355847	D.Supthut	1986-10-16	Madagascar	25 km S of Ambositra, on granite rocks	Donor: Sukkulenten-Sammlung Zürich, 1990-08-00	Heidelberg	SRR31900019
K. pumila	Kala156	RM-1-HEID-140680 Rauh 8094	M-0355848	NA	NA	Madagascar	NA	NA	Heidelberg	SRR31900018
K. rebmannii	Kala68	München 2021/1553 Zürich 19 0141/0	M-0355849	Solichon	NA	NA	NA	ex BG Meise	Zürich	SRR31900017
K. rhombopilosa 1	HM39	Heidelberg 140327	M-0355850	E. Mengarelli	NA	Madagascar	NA	Donor: E. Mengarelli, 1987-10-00	Heidelberg	SRR31900016
K. rhombopilosa 2	HM2	München N/0174	M-0355851	NA	NA	NA	NA	NA	NA	SRR31900015
K. rotundifolia	Kala140	XX-0-TELA-2021.0064 RS 938 WY 1092	M-0355852	NA	NA	Yemen	southwestern Yemen	NA	Tel Aviv (silica)	SRR31900014
K. rubella	Kala77	München 2021/0730 Lyon 210082 RS 612	M-0355853	Descoings	NA	NA	NA	ex Richaud	Lyon	SRR31900013
K. sanctula	Kala173	München 2021/1557 Zürich 99 8457/0 Descoings 28180	M-0355854	Descoings	1994	Madagascar	Amboasary, Taolagnaro region	NA	Zürich	SRR31900012
K. scandens	Kala167	München no number	M-0355855	NA	NA	NA	NA	public greenhouse behind glass next to Welwitschia	NA	SRR31900011
K. schimperiana	Kala67	München 2021/0726 Lyon 210084 WB 663	M-0355856	NA	NA	Ethiopia	South of Abaro. Portuguese Bridge	NA	Lyon	SRR31900010
K. serrata 1	HM18	München 2021/1524 Heidelberg 141019	M-0355857	NA	NA	Madagascar	Fianarantsoa Province, Manara	Donor: unknown, 1997-05-00	Heidelberg	SRR31900008
K. serrata 2	Kala142	XX-0-TELA-2021.0065 RS 628	M-0355858	NA	NA	NA	NA	NA	Tel Aviv	SRR31900007
K. sexangularis	HM49	München 2021/1525 Heidelberg 106009	M-0355859	NA	NA	SouthAfrica	NA	NA	Heidelberg	SRR31900006
K. sexangularis var. intermedia	Kala143	XX-0-TELA-2004.0005 RS 808	M-0355860	NA	NA	NA	NA	ex BG Vienna, Austria	Tel Aviv (silica)	SRR31900005
K. spathulata var. garambiensis 2	Kala1	RS 521	M-0355861	Ikeda	NA	NA	NA	Steinhardt	Tel Aviv	SRR31900004
K. stearnii 1	HM40	München 2021/1522 Heidelberg 145140 Rauh 3003	M-0355862	W. Rauh	1961-07-10	SouthAfrica	Province Gauteng, inhabited place City of Tschwane Metropolitan Municipality, Hammanskraal, coordinates available	Donor: BG Berlin-Dahlem, 2014-06-23	Heidelberg	SRR31900003
K. stearnii 3	Kala72	München 2021/1519 Zürich 99 3107/0 Lavranos & Smith 431	M-0355863	Lavranos & Smith	NA	Yemen	Socotra	ex Les Cèdres	Zürich	SRR31900001
K. streptantha	Kala27	München 2021/0733 Lyon 210086 ISI 2013-26	M-0355864	NA	NA	NA	NA	NA	Lyon	SRR31900100
K. suarezensis 2	Kala144	XX-0-TELA-2021.0068 RS 425	M-0355865	NA	NA	NA	NA	NA	Tel Aviv	SRR31900099
K. synsepala	HM33	München 2021/1528 Heidelberg 145141 W.Rauh 10757	M-0355866	W. Rauh	1963-08-17	Madagascar	Fianarantsoa Province, 24 km E Ambatofinandrahana, coordinates available, Granitfelsen	Donor: BG Berlin-Dahlem, 2014-06-23	Heidelberg	SRR31900098
K. tenuiflora	Kala145	XX-0-TELA-2020.0467 == XX-0-TELA-2021.0070 RS 266 Descoings 28300	M-0355867	NA	NA	NA	NA	Tsimbazaza	Tel Aviv	SRR31900096
K. tetraphylla	HM44	München 2021/1530 Heidelberg 140331 Rauh 22473	M-0355868	W. Rauh	1969-05-21	Madagascar	Faritany [Province] Fianarantsoa, Région Amoron'i Mania, Fivondronana [Sous-préfecture] Ambatofinandrahana, inhabited place Ampanetoana [?] (24 km E Ambatofinandrahana), coordinates available, schattige Felsspalten	Donor: W. Rauh, 1969-06-00	Heidelberg	SRR31900095
K. tomentosa	HM23	München 2021/1532 Heidelberg 140352 Rauh M 722a	M-0355869	W. Rauh	1959-10-02	Madagascar	Fianarantsoa Province, Vatovavy-Fitovinany (region), Ifanadiana (district), coordinates available, Bergwald von Ranomafana	Donor: W. Rauh, 1959-10-12	Heidelberg	SRR31900094
K. torrejacqii	Kala116	XX-0-TELA-2020.0468 RS 580	M-0355870	A. Torrebruno & J. Jacq	NA	Madagascar	Namorona river valley	NA	Tel Aviv	SRR31900093
K. variifolia var. seyrigii	Kala130	XX-0-B-0236174	M-0355871	NA	NA	NA	NA	NA	Berlin	SRR31900092
K. variifolia var. variifolia	Kala153	XX-0-TELA-2021.0063 RS 426	M-0355872	Richaud	NA	Madagascar	Behara	NA	Tel Aviv	SRR31900091
K. viguieri	Kala80	München 2021/1715 Palmengarten Frankfurt 13-27140-1 RMM 4103	M-0355873	Ralph Mangelsdorff	NA	Madagascar	Tulear	NA	Palmengarten Frankfurt	SRR31900090
K. waldheimii	Kala149	RS 244	M-0355874	Richaud	1994	Madagascar	Ibity	NA	Tel Aviv	SRR31900089
K. x flaurantia	Kala136	XX-0-TELA-2020.0456 RS 863 Descoings 28305	M-0355875	NA	NA	Madagascar	Amboasary	NA	Tel Aviv	SRR31900088
K. x rechingeri	Kala135	München N/3127	M-0355876	NA	NA	NA	NA	NA	NA	SRR31900087
K. Zebedi	Kala111	XX-0-TELA-2020.0471 Descoings 422 RS 258	M-0355877	NA	NA	NA	NA	NA	Tel Aviv	SRR31900083
Tylecodon buchholzianus	Tyle1	Heidelberg 142180 Rauh 11540	M-0355878	W. Rauh	1963-09-27	SouthAfrica	Northern Cape, Annisfontein	Donor: W. Rauh, 1963-00-00	Heidelberg	SRR31900082
K. aff. crenata 4	Kala41	München 2021/1540 Zürich 99 5796/0 Raadts & Nuernbergk 39	M-0355879	Raadts & Nuernbergk	1968	Kenya	Rift Valley Prov.	NA	Zürich	SRR31900081
K. aff. glaucescens 2	Kala159	UG-0-B-0241174 Pfennig 1078	M-0355880	Pfennig	NA	Uganda	NA	NA	Berlin (silica)	SRR31900080
K. aff. laciniata	Kala165	XX-0-TELA-2021.0048 RS 595	M-0355881 & TELA	NA	NA	NA	NA	Tanzania?	Tel Aviv	SRR31900079
K. aff. olivacea	HM113	München 2021/1551 Zürich 99 9312 / 1	M-0355882	Billensteiner	1991	Myanmar	NA	NA	Zürich	SRR31900078
K. aff. prittwitzii	Kala169	XX-0-B-0470607	M-0355883	NA	NA	NA	NA	NA	Berlin (silica)	SRR31900077
K. alticola	Kala95	XX-0-B-1940311	M-0355884	NA	NA	NA	NA	NA	Berlin (silica)	SRR31900076
K. bouvetii	HM45	München 2021/1533 Heidelberg 142376	M-0355885	NA	NA	Madagascar	Toliara Province, NW of Mahaboboka, Analavelona, forested mountain-chain, small brook in very steep and deep gorge, growing under shady conditions, above a boulder in	NA	Heidelberg	SRR31900075
K. crundallii	Kala84	ZA-0-B-1340111	M-0355886	NA	NA	SouthAfrica	Limpopo (Prov.), Hanglip, Soutpansberg	NA	Berlin (silica)	SRR31900074
K. deficiens var. glabra 1	Kala89	YE-0-B-2330286 Deil 635	M-0355887	Deil	1982-10-06	Yemen	Hajjah (Prov.), Dorfrand von Mabyan, Kalk, 1800m	NA	Berlin (silica)	SRR31900072
K. densiflora var. minor 2	Kala86	KE-0-B-0239674	M-0355888	Hanid, Raadts & Nuernbergk	NA	Kenya	NA	NA	Berlin (silica)	SRR31900071
K. elizae	Kala100	XX-0-B-2301074	M-0355889	NA	NA	NA	NA	NA	Berlin (silica)	SRR31900070
K. laetivirens 1	HM16	Heidelberg 141072	M-0355890	NA	NA	Madagascar	SW-MG	Donor: H. Nothelfer, 1995-00-00	Heidelberg	SRR31900069
K. lateritia var. prostrata	Kala87	SO-0-B-2230183	M-0355891	Bally & Melville	1973-01-18	Somalia	Mait-Pass.	Samm.-Notes: Ost-Usambara 1979, leg Raadts & Nuernberg; die Pflanze wurde in Ostafrika gesammelt und von Prof. Nuernberg in seinem Gewächshaus kultiviert. Nach seinem Tod nahm der BG Hamburg die Pflanze in Kultur. Von dort sind Stecklinge nach Berlin geschickt worden.	Berlin (silica)	SRR31900068
K. latisepala	HM112	München 2021/1549 Zürich 88 1142/0	M-0355892	Lavranos	NA	Malawi	NA	NA	Zürich	SRR31900067
K. marmorata var. somaliensis	Kala161	XX-0-B-0470707	M-0355893	NA	NA	NA	NA	NA	Berlin (silica)	SRR31900066
K. miniata 4	HM115	München 2021/1552 Zürich 15 0278/0	M-0355894	Röösli & Hoffmann	1995	Madagascar	NA	NA	Zürich	SRR31900065
K. miniata 5	HM111	München 2021/1537 Zürich 99 9305/0	M-0355895	Kluge	1988	Madagascar	Antananarivo	ex BG Darmstadt	Zürich	SRR31900064
K. prolifera	Kala92	XX-0-B-0554874	M-0355896	NA	NA	NA	NA	NA	Berlin (silica)	SRR31900063
K. quartiniana	Kala131	München 2021/0728 Lyon 210081 RS 088	M-0355897	NA	NA	NA	NA	NA	Lyon	SRR31900061
K. schizophylla	Kala85	XX-0-B-0236574	M-0355898	NA	NA	NA	NA	NA	Berlin (silica)	SRR31900060
K. sp. 2	Kala98	XX-0-B-2300574	M-0355899	NA	NA	NA	NA	NA	Berlin (silica)	SRR31900059
K. spathulata var. garambiensis 1	Kala93	TW-0-JENA-7784804	M-0355900	Arndt & Bopp	2016-09-17	Taiwan	Kenting Nationalpark, Karstwald östl. des Botanischen Gartens, verkarsteter Felsen, Korallenkalk, 220m (L: 120°49'22''E / B: 21°57'44''N)	NA	Berlin (silica)	SRR31900058
K. stearnii 2	HM21	München 2021/1487 Mainz 198775260	M-0355901	NA	NA	Rwanda	NA	NA	Mainz	SRR31900057
K. curvula 1	Kala45	SER23-014	TAN	Seraina E. Rodewald, David-Paul Klein, Ronen Shtein, Richard Razakamalala	2023-10-05	Madagascar	road RN31, way to Bealanana	stored in TAN, no duplicate specimens	collected in Madagascar Oct. 2023	SRR31900056
K. pareikiana	Kala38	SER23-034	M-0356677	David-Paul Klein, Ronen Shtein, Seraina E. Rodewald, Richard Razakamalala	2023-10-24	Madagascar	Near Ambondrofe on small Tsingys beside the road		collected in Madagascar Oct. 2023	SRR31900055
K. peltata var. mandrakensis	Kala37	SER23-042	M-0356685	Seraina E. Rodewald, David-Paul Klein, Ronen Shtein, Richard Razakamalala	2023-10-27	Madagascar	near Mandraka Forest along the road (-21.252167, 47.892658)		collected in Madagascar Oct. 2023	SRR31900054
K. pinnata 1	Kala185	AHM 311	M-0355902	A.M. Havinga & Iharivolana	2022-02-17	Madagascar	province de Diego-Suarez/Antsirana, sous-préfecture de Ambilobe, localité de Manambato. Forêt de Sorata. Coord. Précises (WGS 84): 13.70644°S, 49.45333°E. Altitude 917m. Près d'un chemin dans une zone déforestée. Substrat: roches mouillées, crevasses remplis d'humus, habitat naturel probablement dans un environnement perturbé ensoleillé, en présence de Cynorkis sp.. Herbacée, 30cm de haut, non fe…	Récolté avec D.P. Klein, échantillon photographié in situ.	Geneva (silica)	SRR31900053
K. aff. crenata 3	Kala175	G.F. Smith 1138	PRU 128251	G.F. Smith	1984	SouthAfrica	KwaZulu-Natal	NA	G.F.Smith (private living collection, silica)	SRR31900052
K. beauverdii var. pertinax	Kala118	G.F. Smith 1126	PRU 127929	NA	1996	Madagascar	NA	Ex hort. South Africa. Gauteng Province, Pretoria. Sample obtained from material from which the holotype of the name was preserved	G.F.Smith (private living collection, silica)	SRR31900050
K. brachyloba	Kala11	G.F. Smith1136	PRU 128249	G.F. Smith	1999	Angola	Namibe province, Huíla plateau	NA	G.F.Smith (private living collection, silica)	SRR31900049
K. crouchii	Kala9	G.F. Smith 1139	PRU 128252	G.F. Smith	2001	SouthAfrica	Mpumalanga province, Pilgrim’s Rest	Sample obtained from material from which the holotype of the name was preserved	G.F.Smith (private living collection, silica)	SRR31900048
K. hirta	Kala12	G.F. Smith 1141	PRU 128254	G.F. Smith	1987	SouthAfrica	KwaZulu-Natal	NA	G.F.Smith (private living collection, silica)	SRR31900047
K. humilis	Kala106	G.F. Smith 1081	PRU 125935	G.F. Smith	2001	Mozambique	Nampula, province, near Nampula	NA	G.F.Smith (private living collection, silica)	SRR31900046
K. lateritia var. lateritia	Kala105	G.F. Smith 1119	PRU 127922	G.F. Smith	1997	Zimbabwe	Central. Masvingo and Lake Mutirikwe	NA	G.F.Smith (private living collection, silica)	SRR31900045
K. leblanciae	Kala14	G.F. Smith 1142	PRU 128255	G.F. Smith	1993	SouthAfrica	KwaZulu-Natal province, near border with Mozambique	NA	G.F.Smith (private living collection, silica)	SRR31900044
K. lubangensis	Kala6	G.F. Smith 1104	PRU 127839	G.F. Smith	1999	Angola	Namibe province. Bibala road from Humpata, below Leba Pass.	NA	G.F.Smith (private living collection, silica)	SRR31900043
K. luciae	Kala107	G.F. Smith 1144	PRU 128257	G.F. Smith	1981	SouthAfrica	Mpumalanga province, near eManzana	This is the white to yellowish white flowered form. Material f the pink-flowered form not available.	G.F.Smith (private living collection, silica)	SRR31900042
K. neglecta	Kala104	G.F. Smith 1145	PRU 128258	G.F. Smith	1995	SouthAfrica	KwaZulu-Natal province, eastern parts of the province	NA	G.F.Smith (private living collection, silica)	SRR31900041
K. paniculata	Kala5	G.F. Smith & E. Figueiredo 44	PRU 123653	G.F. Smith & E. Figueiredo	1986	SouthAfrica	North West province, Hartebeespoortdam.	NA	G.F.Smith (private living collection, silica)	SRR31900039
K. prasina	Kala8	G.F. Smith 1082	PRU 125936	G.F. Smith	2001	Mozambique	NA	without precise locality	G.F.Smith (private living collection, silica)	SRR31900038
K. waterbergensis	Kala103	G.F. Smith & E. Figueiredo 90	PRU 127835	G.F. Smith & E. Figueiredo	1999	SouthAfrica	Limpopo province, northwest of Rhenosterpoort, Jan Trichardt Pass	NA	G.F.Smith (private living collection, silica)	SRR31900037
K. winteri	Kala102	G.F. Smith & E. Figueiredo 50	PRU 125606	G.F. Smith & E. Figueiredo	1999	SouthAfrica	Limpopo province, Wolkberg, Thabakgolo Escarpment, Sedibeng sa Lebese Mountain	NA	G.F.Smith (private living collection, silica)	SRR31900036
Adromischus-filicaulis-subsp-filicaulis	Adro2	Berlin 278388320	NA	NA	1983-10-29	Namibia	Lüderitz (District), 12 km N Rosh Pinah, steiniger Hügel mit Quarzbändern, ca, 600m.	NA	Berlin	SRR31900035
Cotyledon ascendens	Coty1	Zürich 89 2809 /1 E. van Jaarsveld 9915	NA	E. van Jaarsveld	1989-04-14	SouthAfrica	Cape Prov., Port Elizabeth, (3325 DC) Swartkops River. From the locus classicus!	received from Jaarsveld 24.7.1989	Zürich	SRR31900034
K. aff. faustii	Kala152	XX-0-TELA-1997.0045 RS 130	TELA	NA	NA	NA	NA	ex BG Jibou, Zimbabwe Herbarium voucher stored in the land plant herbarium of the Steinhardt Museum of Natural History	Tel Aviv	SRR31900033
K. aff. glaucescens 4	HM108	Berlin 024-86-74-30 Bally,P.R.O. & Melville,R. 16003	NA	P.R.O.Bally & R.Melville	18.1.1970 (?)	Somalia	Mait Pass	NA	Berlin	SRR31900032
K. antennifera	Kala78	Palmengarten Frankfurt 6-22818-1 RMM 450	NA	Ralph Mangelsdorff	1998	Madagascar	Antsalova, Tsingy de Bemaraha	NA	Palmengarten Frankfurt	SRR31900031
K. bentii subsp. bentii	Kala113	XX-0-TELA-2021.0033 Lav30753 RS 174	TELA	Lavranos	NA	Yemen	Mola Matar, Hadhramant	Herbarium voucher stored in the land plant herbarium of the Steinhardt Museum of Natural History	Tel Aviv (silica)	SRR31900128
K. ceratophylla	Kala7	XX-0-TELA-2021.0035 RS 676	TELA	NA	NA	Thailand	South Thailand	Herbarium voucher stored in the land plant herbarium of the Steinhardt Museum of Natural History	Tel Aviv (silica)	SRR31900126
K. citrina var. bally 1	HM60	München 2014/1237	NA	NA	NA	NA	NA	NA		SRR31900125
K. crenata	Kala24	XX-0-TELA-2005.0012 RS 043	TELA	NA	NA	NA	NA	Herbarium voucher stored in the land plant herbarium of the Steinhardt Museum of Natural History	Tel Aviv (silica)	SRR31900124
K. daigremontiana	Kala120	RS 473	TELA	Richaud	1994	Madagascar	Makay massif	Herbarium voucher stored in the land plant herbarium of the Steinhardt Museum of Natural History	Tel Aviv	SRR31900123
K. decumbens	Kala96	XX-0-B-1880307	NA	NA	NA	NA	NA	NA	Berlin (silica)	SRR31900122
K. deficiens var. deficiens	Kala160	XX-0-B-0248474	NA	NA	NA	NA	NA	NA	Berlin (silica)	SRR31900121
K. densiflora var. minor 1	Kala97	KE-0-HEID-45136 Rauh Ke488	NA	Rauh	1969-02-13	Kenya	Rift Valley Province, [Bonde la Ufa], District Nakuru, oberhalb Naivasha, LatLong1: -0.6646580, 36.6400340.	Typus	Berlin (silica)	SRR31900120
K. fadeniorum	Kala88	KE-0-B-0240474 Faden & Faden 77/777	NA	Faden & Faden	1977-03-11	Kenya	Kwale District, Mombasa - Nairobi road, 4 km towards Mombasa from turn off to Mackinnon Road Railway Station, semi-evergreen thicket on brown sandy soil with superficial patches of clayey soil in lower-lying spot, ca. 360m (L: 39°0'E / B: 3°44'S)	Samm.- Notes: Typus-Aufsammlung! (vgl. Holotypus B100241966; Sammeldaten dem Protolog entnommen)	Berlin (silica)	SRR31900119
K. humifica	HM41	Heidelberg 104872 RMM 451	NA	R.D.Mangelsdorff	3.-4.1998	Madagascar	Bemaraha, ca. 25-30 km E Antsalova, growing together with Aloe (Lomatophyllum) antsingyense on top limestone dome amidst dense semideciduous forest, shady	Donor: R. D. Mangelsdorff, 1998-05-04	Heidelberg	SRR31900118
K. hypseloleuce	Kala20	RS 274	TELA	Guiseppe Orlando	1905-07-04	Ethiopia	Southern Ethiopia	Herbarium voucher stored in the land plant herbarium of the Steinhardt Museum of Natural History	Tel Aviv	SRR31900117
K. integrifolia var. bitteri	HM28	Zürich 15 0253 /0	NA	Röösli & Hoffmann	11.1992	Madagascar	"Itremo" / "Col d'Itremo"	received from Röösli 10.11.2015	Zürich	SRR31900115
K. lateritia 1	HM102	Berlin 196-08-88-20 Pfennig,H. 1740	NA	H. Pfennig	1988-06-01	Kenya	Mombasa, 2 km östlich von Mackinnon Road	NA	Berlin	SRR31900114
K. lateritia 3	Kala128	München 2021/1496 Zürich 89 1751/0	NA	Pocs	1988	NA	NA	ex BG Vacratot	Zürich	SRR31900113
K. lateritia var. zimbabwensis	Kala170	XX-0-TELA-2021.0050 RS 091	TELA	NA	NA	NA	NA	ex Galin Radkov. Herbarium voucher stored in the land plant herbarium of the Steinhardt Museum of Natural History	Tel Aviv (silica)	SRR31900112
K. lobata	HM101	Berlin 084-24-83-50 BG Zimbabwe 144/83	NA	NA	NA	Zimbabwe	Zimbabwe: Südafrika, Zimbabwe, ohne Standortangaben	NA	Berlin	SRR31900111
K. lokarana	Kala83	XX-0-B-2303774	NA	NA	NA	NA	NA	NA	Berlin (silica)	SRR31900110
K. longiflora 1	HM104	Berlin 145-93-74-80	NA	NA	NA	SouthAfrica	NA	provided by: Antwerpen, 12.3.1968;	Berlin	SRR31900109
K. marmorata 1	Kala150	München 2021/1514 Zürich 99 8417/0 Bally 12339	NA	Bally	1961	Kenya	Rift Valley Prov.	NA	Zürich	SRR31900108
K. marmorata 2	HM106	Berlin 197-02-05-10	NA	U. Katz	NA	Ethiopia	Harar, Mt. Achim	provided by: Bochum, Botanischer Garten der Ruhr-Universität Bochum;	Berlin	SRR31900107
K. maromokotrensis	Kala178	XX-0-TELA-2021.0055 RS 619	TELA	Rebmann	NA	Madagascar	sud du massif de l'Analamera, Maromokotra	ex P. Richaud. Herbarium voucher stored in the land plant herbarium of the Steinhardt Museum of Natural History	Tel Aviv (silica)	SRR31900106
K. miniata 3	HM107	Berlin 231-13-90-30	NA	NA	NA	Madagascar		provided by: SSZ 86 3639; sonstige Herkunft: Leuenberger	Berlin	SRR31900104
K. mitejea	HM103	Berlin 230-63-74-80 Pfennig,H. 1460	NA	H. Pfennig	NA	Kenya	NA	NA	Berlin	SRR31900103
K. pubescens 1	Kala162	XX-0-B-0234774	NA	NA	NA	NA	NA	glabrous	Berlin (silica)	SRR31900102
K. robusta	HM24	München 2021/1556 Düsseldorf 201700003 = YE-0-DUSS-5966	NA	NA	NA	Yemen	N-YE, Hanus-G, Menacha Al Hoteib, 2400m	NA	Düsseldorf	SRR31900101
K. rolandi-bonapartei	Kala79	München 2021/1714 Palmengarten Frankfurt 21-31767-4 RMM 244	NA	Ralph Mangelsdorff	NA	Madagascar	Antsiranana, Montagne d'Ambre	NA	Palmengarten Frankfurt	SRR31900002
K. sp. 1	Kala179	XX-0-TELA-1997.0051 RS 111	TELA	NA	NA	NA	NA	Herbarium voucher stored in the land plant herbarium of the Steinhardt Museum of Natural History	Tel Aviv	SRR31900000
K. sp. 3	Kala157	Paris 1975 V477-43379	NA	NA	NA	Madagascar	NA	Tsimbazaza	Paris (silica)	SRR31899999
K. spathulata var. spathulata	Kala115	XX-0-TELA-2021.0066 RS 284	TELA	NA	NA	India	NA	ex Julie Finn Herbarium voucher stored in the land plant herbarium of the Steinhardt Museum of Natural History	Tel Aviv (silica)	SRR31899998
K. suarezensis 1	Kala4	XX-0-TELA-2021.0069 RS 750 ISI 90-68	TELA	NA	NA	NA	NA	Herbarium voucher stored in the land plant herbarium of the Steinhardt Museum of Natural History	Tel Aviv	SRR31899997
K. usambarensis	Kala74	TZ-0-LYJB-200058 München 2021/0743	NA	NA	NA	Tanzania	Province de Tanga	NA	Lyon	SRR31899996
K. x auriculata 1	Kala94	XX-0-B-1459874 Bally 13469	NA	Bally	05.1970	Kenya	NA	NA	Berlin (silica)	SRR31899994
K. x auriculata 2	Kala158	KE-0-B-0241074 Pfennig 1079 /3	NA	Pfennig	NA	Kenya	NA	NA	Berlin (silica)	SRR31899993
K. yemensis	HM32	Berlin 233-05-86-30	NA	NA	3.1981	Yemen	Sanaa (Prov.), Wadi Dhar bei Sanaa, Sandstein, 2200m.	NA	Berlin	SRR31899992
Tylecodon torulosus	Tyle2	Heidelberg 102659 Rauh 30183	NA	NA	NA	SouthAfrica	Northern Cape Province, Richtersveld, Karrachabfoort	Donor: J. J. Lavranos, 1971-00-00	Heidelberg	SRR31899991
